# Supplementary material for: Home-Based Digital Exercise Program for Patients After Open Repair of Acute Achilles Tendon Rupture: Noninferiority Randomized Controlled Trial
Source: JMIR Mhealth Uhealth. 2026 Mar 19;14:e78100. doi: 10.2196/78100 (PMC13002159; doi:10.2196/78100)
Supplement: Multimedia Appendix 2 [file mhealth-v14-e78100-s002.xlsx]

## Sheet: Sheet1
Variables	Categories	Missing	Non-missing	Missing ratio
Patient Characteristics	Telerehabilitation	0	100	0
	Face-to-face rehabilitation	0	102	0
6-week	Telerehabilitation	2	98	0.02
	Face-to-face rehabilitation	5	97	0.05
12-week	Telerehabilitation	3	97	0.03
	Face-to-face rehabilitation	5	97	0.05
24-week	Telerehabilitation	4	96	0.04
	Face-to-face rehabilitation	6	96	0.06
Cost	Telerehabilitation	3	97	0.03
	Face-to-face rehabilitation	5	97	0.05
